# Supplementary material for: Real-World Treatment Selection Factors and 7-Year Clinical Outcomes between Percutaneous Coronary Intervention and Coronary Artery Bypass Graft Surgery in Left Main Disease
Source: J Clin Med. 2022 Jan 19;11(3):503. doi: 10.3390/jcm11030503 (PMC8836954; doi:10.3390/jcm11030503)
Supplement: Supplementary file 1 [file jcm-11-00503-s001.zip]

Archive with 1 entries (1 files):
- jcm-1484952-supplementary.pdf
